# Supplementary material for: FoxH1 Represses the Promoter Activity of cyp19a1a in the Ricefield Eel (Monopterus albus)
Source: Int J Mol Sci. 2023 Sep 5;24(18):13712. doi: 10.3390/ijms241813712 (PMC10531137; doi:10.3390/ijms241813712)
Supplement: Supplementary file 1 [file ijms-24-13712-s001.zip]

Archive with 1 entries (1 files):
- ijms-2507361-supplementary.pdf
